# Supplementary material for: Two new species of Coecobrya (Collembola, Entomobryidae) from China, with an updated key to the Chinese species of the genus
Source: Zookeys. 2015 Apr 21;(498):17–28. doi: 10.3897/zookeys.498.9491 (PMC4410147; doi:10.3897/zookeys.498.9491)
Supplement: XML Treatment for Coecobrya sanmingensis [file zookeys.498.9491-treatment1.xml]

<!DOCTYPE tp:taxon-treatment
  PUBLIC "-//TaxonX//DTD Taxonomic Treatment Publishing DTD v0 20100105//EN" "tax-treatment-NSO.dtd">
<tp:taxon-treatment xmlns:tp="http://www.plazi.org/taxpub"><tp:treatment-meta><kwd-group><label>Taxon classification</label><kwd><named-content content-type="kingdom">Animalia</named-content></kwd><kwd><named-content content-type="order">Collembola</named-content></kwd><kwd><named-content content-type="family">Entomobryidae</named-content></kwd></kwd-group><mixed-citation publication-type="journal"><person-group><name><surname>Xu</surname><given-names>Guo-Liang</given-names></name><name><surname>Zhang</surname><given-names>Feng</given-names></name></person-group><article-title>Two new species of <italic><tp:taxon-name><tp:taxon-name-part taxon-name-part-type="genus">Coecobrya</tp:taxon-name-part></tp:taxon-name></italic> (<tp:taxon-name><tp:taxon-name-part taxon-name-part-type="order">Collembola</tp:taxon-name-part></tp:taxon-name>, <tp:taxon-name><tp:taxon-name-part taxon-name-part-type="family">Entomobryidae</tp:taxon-name-part></tp:taxon-name>) from China, with an updated key to the Chinese species of the genus</article-title><source>Zookeys</source><day>21</day><month>4</month><year>2015</year><volume>2015</volume><issue>498</issue><fpage>17</fpage><lpage>28</lpage><pub-id pub-id-type="doi">10.3897/zookeys.498.9491</pub-id></mixed-citation></tp:treatment-meta><tp:nomenclature><tp:taxon-name>
                        <tp:taxon-name-part taxon-name-part-type="genus">Coecobrya</tp:taxon-name-part>
                        <tp:taxon-name-part taxon-name-part-type="species">sanmingensis</tp:taxon-name-part>
                        <object-id xmlns:xlink="http://www.w3.org/1999/xlink" content-type="zoobank" xlink:type="simple">http://zoobank.org/5241A8F2-F00E-4533-939B-8C79D22C3582</object-id>
                    </tp:taxon-name><tp:taxon-status xmlns:xlink="http://www.w3.org/1999/xlink" xlink:type="simple">sp. n.</tp:taxon-status><xref ref-type="fig" rid="F1">Figs 1</xref><xref ref-type="fig" rid="F2">, 3–13</xref><xref ref-type="fig" rid="F3">, 14–18</xref><xref ref-type="table" rid="T1">, Table 1</xref></tp:nomenclature><tp:treatment-sec sec-type="Type locality"><title>Type locality.</title><p>China, Fujian, Sanming, <named-content xmlns:xlink="http://www.w3.org/1999/xlink" content-type="dwc:verbatimCoordinates" xlink:type="simple">26.500°N, 117.717°E</named-content>, altitude 707 m.</p></tp:treatment-sec><tp:treatment-sec sec-type="Material"><title>Material.</title><p>Holotype: ♀ on slide, China, Fujian Province, Sanming City, Guanzhuang National Forestry Farm, <named-content xmlns:xlink="http://www.w3.org/1999/xlink" content-type="dwc:verbatimCoordinates" xlink:type="simple">26.500°N, 117.717°E</named-content>, altitude 707 m, 17 September 2014, Daoyuan YU leg. (# Sanming 9-2). Paratypes: 1 ♂, 1 ♀, and 1 juvenile of unclear sex on slides and 5 juveniles in alcohol, same data as holotype.</p></tp:treatment-sec><tp:treatment-sec sec-type="Description"><title>Description.</title><p>Body length up to 1.09 mm. Body pale (Fig. <xref ref-type="fig" rid="F1">1</xref>).</p><fig id="F1" position="float" orientation="portrait"><label>Figures 1–2.</label><caption><p>Habitus. <bold>1</bold> <italic><tp:taxon-name><tp:taxon-name-part taxon-name-part-type="genus">Coecobrya</tp:taxon-name-part> <tp:taxon-name-part taxon-name-part-type="species">sanmingensis</tp:taxon-name-part></tp:taxon-name></italic> sp. n. <bold>2</bold> <italic><tp:taxon-name><tp:taxon-name-part taxon-name-part-type="genus">Coecobrya</tp:taxon-name-part> <tp:taxon-name-part taxon-name-part-type="species">qinae</tp:taxon-name-part></tp:taxon-name></italic> sp. n. Scale bars: 300 μm.</p></caption><graphic xmlns:xlink="http://www.w3.org/1999/xlink" xlink:href="zookeys-498-017-g001.jpg" position="float" orientation="portrait" xlink:type="simple" id="oo_42488.jpg"/></fig><p>Antenna 1.96‒2.02X as long as cephalic diagonal. Antennal segment ratio as I:  II:  III:  IV = 1:  1.69:  0.88‒1.23: 1.94‒3.08. Smooth spiny mic at base of antennae 3 dorsal, 3 ventral on Ant. I, 1 internal, 1 external and 1 ventral on Ant II. Two internal S-chaetae of Ant III organ expanded (Fig. <xref ref-type="fig" rid="F2">3</xref>). Ant. IV subapical organ thin, distally expanded (Fig. <xref ref-type="fig" rid="F2">4</xref>). Long smooth straight chaetae absent.</p><fig id="F2" position="float" orientation="portrait"><label>Figures 3–13.</label><caption><p><italic><tp:taxon-name><tp:taxon-name-part taxon-name-part-type="genus">Coecobrya</tp:taxon-name-part> <tp:taxon-name-part taxon-name-part-type="species">sanmingensis</tp:taxon-name-part></tp:taxon-name></italic> sp. n. <bold>3</bold> Ant. III organ <bold>4</bold> Ant. IV subapical organ <bold>5</bold> labrum <bold>6</bold> clypeal chaetae <bold>7</bold> dorsal cephalic chaetotaxy <bold>8</bold> lateral process of labial palp E <bold>9</bold> chaetae on the ventral side of head <bold>10</bold> trochanteral organ <bold>11</bold> hind claw <bold>12</bold> ventral face and lateral flap of ventral tube <bold>13</bold> mucro.</p></caption><graphic xmlns:xlink="http://www.w3.org/1999/xlink" xlink:href="zookeys-498-017-g002.jpg" position="float" orientation="portrait" xlink:type="simple" id="oo_42489.jpg"/></fig><p>Eyes 1+1. Prelabral and labral chaetae 4/ 5, 5, 4, all smooth; median three chaetae of the first row longer than lateral ones (Fig. <xref ref-type="fig" rid="F2">5</xref>). Eight clypeal chaetae arranged in three rows; median three ciliate and much smaller (Fig. <xref ref-type="fig" rid="F2">6</xref>). Dorsal cephalic chaetotaxy with 4 antennal (An), 3 median (M) and 5 sutural (S) mac; Gr. II with 4 mac (Fig. <xref ref-type="fig" rid="F2">7</xref>). Mandibles 4+5 teeth. Subapical chaeta of maxillary outer lobe larger than apical one; 3 smooth sublobal hairs on maxillary outer lobe (Fig. <xref ref-type="fig" rid="F4">22</xref>). Papillae A‒E of labial palp with 0, 5, 0, 4, 4 guard chaetae respectively; lateral process of papillae E slightly thicker than normal chaetae, with tip beyond apex of labial papilla (Fig. <xref ref-type="fig" rid="F2">8</xref>). Labial chaetae as mRel<sub>1</sub>l<sub>2</sub>, R ciliate, R/m=0.4; chaetae X and X<sub>2‒4</sub> ciliate. Cephalic groove with 8(7) chaetae, anterior four smooth and posterior ones ciliate (Fig. <xref ref-type="fig" rid="F2">9</xref>).</p><p>Trochanteral organ with 23 smooth spiny chaetae; 16 in arms and 7 between them (Fig. <xref ref-type="fig" rid="F2">10</xref>). Partial inner differentiated tibiotarsal chaetae “smooth” with ciliations closely appressed to axis. Tibiotarsi most distally with 11 chaetae in a whorl. Unguis with 3 inner teeth; 2 paired teeth unequal, outer one larger. Unguiculus with a large outer tooth. All tenent hairs pointed (Fig. <xref ref-type="fig" rid="F2">11</xref>). Abd. IV 3.56‒3.83X as long as Abd. III along dorsal midline. Ventral tube anteriorly with 3+3 large ciliate chaetae; posteriorly with 4 distal and 4‒5 proximal smooth chaetae; each lateral flap with 7 smooth chaetae (Fig. <xref ref-type="fig" rid="F2">12</xref>). Manubrium without smooth chaetae. Manubrial plaque with 2+2 pseudopores and 3+3 ciliate chaetae. Distal smooth part of dens 1.0X as long as mucro. Mucro falcate (Fig. <xref ref-type="fig" rid="F2">13</xref>).</p><p>Th. II with 3 (m1, m2, m2i) medio-medial, 3 (m4, m4i, m4p) medio-lateral, about 15 posterior mac, 1 ms and 2 sens. Th. III with 25 mac and 2 lateral sens; mac m5i absent; p5 and m6i as mac (Fig. <xref ref-type="fig" rid="F3">14</xref>). Abd. I with 5 (m2–4, m2i, m4p) mac, 1 ms and 1 sens; sens inner to ms. Abd. II with 3 (m3, m3e, m3ep) central, 1 (m5) lateral mac and 2 sens. Abd. III with 1 (m3) central, 3 (am6, pm6, p6) lateral mac, and 2 sens; ms absent (Fig. <xref ref-type="fig" rid="F3">15</xref>). Abd. IV with 7 (I, M, A4, A6, B4‒6) central, 6 lateral mac (D3, E2–4, E2p, F1) (Fig. <xref ref-type="fig" rid="F3">16</xref>) and 17 sens; two lateral sens (as, ps) of normal length and others elongate (Fig. <xref ref-type="fig" rid="F3">17</xref>). Abd. V with 3 sens (Fig. <xref ref-type="fig" rid="F3">18</xref>).</p><fig id="F3" position="float" orientation="portrait"><label>Figures 14–18.</label><caption><p>Tergal chaetotaxy in <italic><tp:taxon-name><tp:taxon-name-part taxon-name-part-type="genus">Coecobrya</tp:taxon-name-part> <tp:taxon-name-part taxon-name-part-type="species">sanmingensis</tp:taxon-name-part></tp:taxon-name></italic> sp. n. <bold>14</bold> thorax <bold>15</bold> Abd. I‒III <bold>16</bold> Abd. IV of adults <bold>17</bold> Abd. IV of juveniles (possibly 2<sup>nd</sup> instar) <bold>18</bold> Abd. V of juveniles.</p></caption><graphic xmlns:xlink="http://www.w3.org/1999/xlink" xlink:href="zookeys-498-017-g003.jpg" position="float" orientation="portrait" xlink:type="simple" id="oo_42490.jpg"/></fig><fig id="F4" position="float" orientation="portrait"><label>Figures 19–26.</label><caption><p><italic><tp:taxon-name><tp:taxon-name-part taxon-name-part-type="genus">Coecobrya</tp:taxon-name-part> <tp:taxon-name-part taxon-name-part-type="species">qinae</tp:taxon-name-part></tp:taxon-name></italic> sp. n. <bold>19</bold> Ant. III organ <bold>20</bold> dorsal cephalic chaetotaxy <bold>21</bold> labial palp <bold>22</bold> maxillary outer lobe, same as <italic><tp:taxon-name><tp:taxon-name-part taxon-name-part-type="genus">Coecobrya</tp:taxon-name-part> <tp:taxon-name-part taxon-name-part-type="species">sanmingensis</tp:taxon-name-part></tp:taxon-name></italic> sp. n. <bold>23</bold> chaetae on the ventral side of head <bold>24</bold> hind claw <bold>25</bold> anterior face of ventral tube <bold>26</bold> posterior face and lateral flap of ventral tube.</p></caption><graphic xmlns:xlink="http://www.w3.org/1999/xlink" xlink:href="zookeys-498-017-g004.jpg" position="float" orientation="portrait" xlink:type="simple" id="oo_42491.jpg"/></fig></tp:treatment-sec><tp:treatment-sec sec-type="Etymology"><title>Etymology.</title><p>Named after the type locality.</p></tp:treatment-sec><tp:treatment-sec sec-type="Ecology"><title>Ecology.</title><p>In soil.</p></tp:treatment-sec><tp:treatment-sec sec-type="Remarks"><title>Remarks.</title><!--PageBreak--><p><italic><tp:taxon-name><tp:taxon-name-part taxon-name-part-type="genus">Coecobrya</tp:taxon-name-part> <tp:taxon-name-part taxon-name-part-type="species">sanmingensis</tp:taxon-name-part></tp:taxon-name></italic> sp. n. is the fourth 1+1 eyed species of the genus. These eyed species share many features such as the presence of eyes, tip of lateral process of labial palp E beyond the same papillae, dorsal cephalic chaetotaxy (4An, 3M, 5S), partial inner differentiated tibiotarsal chaetae “smooth”, 2+2 pseudopores on the manubrial plaque, 3+3 medio-medial mac on Th. II, 1+1 central and 3+3 lateral mac on Abd. III, and 6 lateral mac on Abd. IV. They can be separated by antennal long smooth chaetae, chaetae on the ventral side of head, trochanteral organ, unguiculus outer edge, smooth manubrial chaetae, and dorsal chaetotaxy (Table <xref ref-type="table" rid="T1">1</xref>).</p><table-wrap id="T1" position="float" orientation="portrait"><label>Table 1.</label><caption><p>Comparison among the four 1+1 eyed <italic><tp:taxon-name><tp:taxon-name-part taxon-name-part-type="genus">Coecobrya</tp:taxon-name-part></tp:taxon-name></italic> species. (?, unknown; +, present; -, absent).</p></caption><table rules="all"><tbody><tr><th rowspan="1" colspan="1">Characters</th><th rowspan="1" colspan="1"><italic><tp:taxon-name><tp:taxon-name-part taxon-name-part-type="species">sanmingensis</tp:taxon-name-part></tp:taxon-name></italic> sp. n.</th><th rowspan="1" colspan="1"><italic><tp:taxon-name><tp:taxon-name-part taxon-name-part-type="species">boneti</tp:taxon-name-part></tp:taxon-name></italic></th><th rowspan="1" colspan="1"><italic><tp:taxon-name><tp:taxon-name-part taxon-name-part-type="species">indonesiensis</tp:taxon-name-part></tp:taxon-name></italic></th><th rowspan="1" colspan="1"><italic><tp:taxon-name><tp:taxon-name-part taxon-name-part-type="species">tukmeas</tp:taxon-name-part></tp:taxon-name></italic></th></tr><tr><td rowspan="1" colspan="1">Antennal long smooth straight chaetae</td><td rowspan="1" colspan="1">-</td><td rowspan="1" colspan="1">+</td><td rowspan="1" colspan="1">?</td><td rowspan="1" colspan="1">+</td></tr><tr><td rowspan="1" colspan="1">Gr. II on dorsal head</td><td rowspan="1" colspan="1">4</td><td rowspan="1" colspan="1">4</td><td rowspan="1" colspan="1">5</td><td rowspan="1" colspan="1">4</td></tr><tr><td rowspan="1" colspan="1">Labial chaeta R</td><td rowspan="1" colspan="1">short, ciliate</td><td rowspan="1" colspan="1">tiny, smooth</td><td rowspan="1" colspan="1">long, smooth</td><td rowspan="1" colspan="1">tiny, smooth</td></tr><tr><td rowspan="1" colspan="1">Chaetae posterior to labium<break/> X<break/> X<sub>2</sub><break/> X<sub>3</sub><break/> X<sub>4</sub></td><td rowspan="1" colspan="1"><break/> ciliate<break/> ciliate<break/> ciliate<break/> ciliate</td><td rowspan="1" colspan="1"><break/> smooth<break/> tiny<break/> -<break/> tiny</td><td rowspan="1" colspan="1"><break/> smooth<break/> -<break/> -<break/> Smooth</td><td rowspan="1" colspan="1"><break/> smooth<break/> -<break/> -<break/> tiny</td></tr><tr><td rowspan="1" colspan="1">Trochanteral organ</td><td rowspan="1" colspan="1">23</td><td rowspan="1" colspan="1">11‒15</td><td rowspan="1" colspan="1">9</td><td rowspan="1" colspan="1">11‒14</td></tr><tr><td rowspan="1" colspan="1">Large outer tooth on unguiculus</td><td rowspan="1" colspan="1">+</td><td rowspan="1" colspan="1">-</td><td rowspan="1" colspan="1">-</td><td rowspan="1" colspan="1">-</td></tr><tr><td rowspan="1" colspan="1">Chaetae of ventral tube<break/> anterior face<break/> posterior face<break/> lateral flap</td><td rowspan="1" colspan="1"><break/> ?<break/> 8‒9<break/> 7</td><td rowspan="1" colspan="1"><break/> 6<break/> 8<break/> 9</td><td rowspan="1" colspan="1"><break/> 10<break/> ?<break/> 9‒10</td><td rowspan="1" colspan="1"><break/> 5‒6<break/> 6<break/> 8</td></tr><tr><td rowspan="1" colspan="1">Manubrial smooth chaetae</td><td rowspan="1" colspan="1">-</td><td rowspan="1" colspan="1">+</td><td rowspan="1" colspan="1">+</td><td rowspan="1" colspan="1">+</td></tr><tr><td rowspan="1" colspan="1">Ciliate chaetae on manubrial plaque</td><td rowspan="1" colspan="1">3+3</td><td rowspan="1" colspan="1">3+3</td><td rowspan="1" colspan="1">3+3</td><td rowspan="1" colspan="1">2+2</td></tr><tr><td rowspan="1" colspan="1">Chaetotaxy of Th. II<break/> medio-lateral (m4+)<break/> Gr. VI (p4+)<break/> p5</td><td rowspan="1" colspan="1"><break/> 3<break/> 0<break/> 0</td><td rowspan="1" colspan="1"><break/> 3<break/> 2<break/> 1</td><td rowspan="1" colspan="1"><break/> 2<break/> 2<break/> 0</td><td rowspan="1" colspan="1"><break/> 2<break/> 2<break/> 0</td></tr><tr><td rowspan="1" colspan="1">Mac m5i on Th. III</td><td rowspan="1" colspan="1">-</td><td rowspan="1" colspan="1">-</td><td rowspan="1" colspan="1">-</td><td rowspan="1" colspan="1">+</td></tr><tr><td rowspan="1" colspan="1">Chaetotaxy of Abd. I</td><td rowspan="1" colspan="1">5+5</td><td rowspan="1" colspan="1">6+6</td><td rowspan="1" colspan="1">6+6</td><td rowspan="1" colspan="1">4+4</td></tr><tr><td rowspan="1" colspan="1">Chaetotaxy of Abd. II<break/> inner to arch<break/> M-arch</td><td rowspan="1" colspan="1">3<break/> 0<break/> 3</td><td rowspan="1" colspan="1">4<break/> 1<break/> 3</td><td rowspan="1" colspan="1">4(5)<break/> 1(2)<break/> 3</td><td rowspan="1" colspan="1">3<break/> 1<break/> 2</td></tr><tr><td rowspan="1" colspan="1">ms on Abd. III</td><td rowspan="1" colspan="1">-</td><td rowspan="1" colspan="1">+</td><td rowspan="1" colspan="1">?</td><td rowspan="1" colspan="1">-</td></tr><tr><td rowspan="1" colspan="1">Central mac on Abd. IV</td><td rowspan="1" colspan="1">7</td><td rowspan="1" colspan="1">6</td><td rowspan="1" colspan="1">7</td><td rowspan="1" colspan="1">6</td></tr></tbody></table></table-wrap><!--PageBreak--><!--PageBreak--></tp:treatment-sec></tp:taxon-treatment>
