# Supplementary material for: Two new species of Coecobrya (Collembola, Entomobryidae) from China, with an updated key to the Chinese species of the genus
Source: Zookeys. 2015 Apr 21;(498):17–28. doi: 10.3897/zookeys.498.9491 (PMC4410147; doi:10.3897/zookeys.498.9491)
Supplement: XML Treatment for Coecobrya qinae [file zookeys.498.9491-treatment2.xml]

<!DOCTYPE tp:taxon-treatment
  PUBLIC "-//TaxonX//DTD Taxonomic Treatment Publishing DTD v0 20100105//EN" "tax-treatment-NSO.dtd">
<tp:taxon-treatment xmlns:tp="http://www.plazi.org/taxpub"><tp:treatment-meta><kwd-group><label>Taxon classification</label><kwd><named-content content-type="kingdom">Animalia</named-content></kwd><kwd><named-content content-type="order">Collembola</named-content></kwd><kwd><named-content content-type="family">Entomobryidae</named-content></kwd></kwd-group><mixed-citation publication-type="journal"><person-group><name><surname>Xu</surname><given-names>Guo-Liang</given-names></name><name><surname>Zhang</surname><given-names>Feng</given-names></name></person-group><article-title>Two new species of <italic><tp:taxon-name><tp:taxon-name-part taxon-name-part-type="genus">Coecobrya</tp:taxon-name-part></tp:taxon-name></italic> (<tp:taxon-name><tp:taxon-name-part taxon-name-part-type="order">Collembola</tp:taxon-name-part></tp:taxon-name>, <tp:taxon-name><tp:taxon-name-part taxon-name-part-type="family">Entomobryidae</tp:taxon-name-part></tp:taxon-name>) from China, with an updated key to the Chinese species of the genus</article-title><source>Zookeys</source><day>21</day><month>4</month><year>2015</year><volume>2015</volume><issue>498</issue><fpage>17</fpage><lpage>28</lpage><pub-id pub-id-type="doi">10.3897/zookeys.498.9491</pub-id></mixed-citation></tp:treatment-meta><tp:nomenclature><tp:taxon-name>
                        <tp:taxon-name-part taxon-name-part-type="genus">Coecobrya</tp:taxon-name-part>
                        <tp:taxon-name-part taxon-name-part-type="species">qinae</tp:taxon-name-part>
                        <object-id xmlns:xlink="http://www.w3.org/1999/xlink" content-type="zoobank" xlink:type="simple">http://zoobank.org/A5C29F1B-B569-4BF7-B236-5BBF960ECAE1</object-id>
                    </tp:taxon-name><tp:taxon-status xmlns:xlink="http://www.w3.org/1999/xlink" xlink:type="simple">sp. n.</tp:taxon-status><xref ref-type="fig" rid="F1">Figs 2</xref><xref ref-type="fig" rid="F4">, 19–26</xref><xref ref-type="fig" rid="F5">, 27–30</xref><!--PageBreak--><!--PageBreak--></tp:nomenclature><tp:treatment-sec sec-type="Type locality"><title>Type locality.</title><p>China, Yunnan, <named-content xmlns:xlink="http://www.w3.org/1999/xlink" content-type="dwc:verbatimCoordinates" xlink:type="simple">26.643°N, 98.905°E</named-content>, altitude 1149 m.</p></tp:treatment-sec><tp:treatment-sec sec-type="Material"><title>Material.</title><p>Holotype: ♀ on slide, China, Yunnan Province, 228 Provincial Highway, <named-content xmlns:xlink="http://www.w3.org/1999/xlink" content-type="dwc:verbatimCoordinates" xlink:type="simple">26.643°N, 98.905°E</named-content>, altitude 1149 m, 11 October 2014, Chunyan QIN leg. (# 14YN2). Paratype: ♀ on slide, same data as holotype.</p></tp:treatment-sec><tp:treatment-sec sec-type="Description"><title>Description.</title><p>Body length up to 1.49 mm. Body with light orange pigment (Fig. <xref ref-type="fig" rid="F1">2</xref>).</p><p>Antenna 1.80X as long as cephalic diagonal. Antennal segment ratio as I:  II:  III:  IV = 1:  2.06:  2.00: 3.06. Smooth spiny mic at base of antennae 3 dorsal, 3 ventral on Ant. I, 1 internal, 1 external and 1 ventral on Ant. II. Ant. II distally with 1 expanded S-chaeta. Two internal S-chaetae of Ant. III organ paddle-like, expanded; chaeta 8 dagger-like (Fig. <xref ref-type="fig" rid="F4">19</xref>). Long smooth straight chaetae absent.</p><p>Eyes absent. Prelabral and labral chaetae 4/ 5, 5, 4, all smooth. Clypeal chaetae not clearly seen. Dorsal cephalic chaetotaxy with 4 antennal (An), 3 median (M) and 5 sutural (S) mac; Gr. II with 3 mac (Fig. <xref ref-type="fig" rid="F4">20</xref>). Mandibles 4+5 teeth. Papillae A‒E of labial palp with 0, 5, 0, 4, 4 guard chaetae respectively; lateral process of papillae E thicker than normal chaetae, with tip beyond apex of labial papilla E (Fig. <xref ref-type="fig" rid="F4">21</xref>). Subapical chaeta of maxillary outer lobe slightly larger than apical one; 3 smooth sublobal hairs on maxillary outer lobe (Fig. <xref ref-type="fig" rid="F4">22</xref>). Labial chaetae as mRel<sub>1</sub>l<sub>2</sub>, R ciliate, R/m=0.5; chaetae X, X<sub>2</sub> and X<sub>4</sub> ciliate. Cephalic groove with 8 chaetae, four of them smooth and others ciliate (Fig. <xref ref-type="fig" rid="F4">23</xref>).</p><p>Trochanteral organ not clearly seen. Partial inner differentiated tibiotarsal chaetae ciliate with ciliations not closely appressed to axis. Tibiotarsi most distally with 11 chaetae in a whorl. Unguis with 3 inner teeth; 2 paired teeth unequal, outer one larger. Unguiculus with a large outer tooth. All tenent hairs clavate (Fig. <xref ref-type="fig" rid="F4">24</xref>). Abd. IV 3.65X as long as Abd. III along dorsal midline. Ventral tube anteriorly with 7+7 ciliate chaetae; two of them much larger than others (Fig. <xref ref-type="fig" rid="F4">25</xref>); posteriorly with 4 distal smooth and 6 proximal weakly ciliate chaetae; each lateral flap with 8 smooth chaetae (Fig. <xref ref-type="fig" rid="F4">26</xref>). Manubrium without smooth chaetae. Manubrial plaque with 2+2 pseudopores and 2+2 ciliate chaetae. Distal smooth part of dens 1.2X as long as mucro. Mucro falcate.</p><p>Th. II with 2(1) (m1, m1i) medio-medial, 2 (m4, m4p) medio-lateral, 16‒17 posterior mac, 1 ms and 2 sens; mac m1i sometimes absent; mac m2 and p4‒6 as mic. Th. III with 24‒26 mac and 2 lateral sens; mac m5i absent; p5 and m6ai2 as mac (Fig. <xref ref-type="fig" rid="F5">27</xref>). Abd. I with 6 (a3, m2–4, m2i, m4p) mac, 1 ms and 1 sens; sens inner to ms. Abd. II with 3 (m3, m3e, m3ep) central, 1 (m5) lateral mac and 2 sens. Abd. III with 1 (m3) central, 3 (am6, pm6, p6) lateral mac, 1 ms and 2 sens (Fig. <xref ref-type="fig" rid="F5">28</xref>). Abd. IV with 5 central (A4, A6, B4‒6) and 2 lateral mac (E2–3); number of sens not clearly seen (Fig. <xref ref-type="fig" rid="F5">29</xref>). Abd. V with 3 sens (Fig. <xref ref-type="fig" rid="F5">30</xref>).</p><fig id="F5" position="float" orientation="portrait"><label>Figures 27–30.</label><caption><p>Tergal chaetotaxy in <italic><tp:taxon-name><tp:taxon-name-part taxon-name-part-type="genus">Coecobrya</tp:taxon-name-part> <tp:taxon-name-part taxon-name-part-type="species">qinae</tp:taxon-name-part></tp:taxon-name></italic> sp. n. <bold>27</bold> thorax <bold>28</bold> Abd. I‒III <bold>29</bold> Abd. IV <bold>30</bold> Abd. V.</p></caption><graphic xmlns:xlink="http://www.w3.org/1999/xlink" xlink:href="zookeys-498-017-g005.jpg" position="float" orientation="portrait" xlink:type="simple" id="oo_42492.jpg"/></fig></tp:treatment-sec><tp:treatment-sec sec-type="Etymology"><title>Etymology.</title><p>Named after the collector of the specimens.</p></tp:treatment-sec><tp:treatment-sec sec-type="Ecology"><title>Ecology.</title><p>Among the decompositing leaf litter.</p><!--PageBreak--><!--PageBreak--><!--PageBreak--></tp:treatment-sec><tp:treatment-sec sec-type="Remarks"><title>Remarks.</title><p><italic><tp:taxon-name><tp:taxon-name-part taxon-name-part-type="genus">Coecobrya</tp:taxon-name-part> <tp:taxon-name-part taxon-name-part-type="species">qinae</tp:taxon-name-part></tp:taxon-name></italic> sp. n. is characterized by paddle-like S-chaetae of Ant. III organ, ciliate chaetae X, X<sub>2</sub> and X<sub>4</sub> posterior to labium, medial mac on Th. II, and 5+5 (mac I, M absent) central and 2+2 lateral mac on Abd. IV. It is most similar to <italic><tp:taxon-name><tp:taxon-name-part taxon-name-part-type="genus">Coecobrya</tp:taxon-name-part> <tp:taxon-name-part taxon-name-part-type="species">tropicalis</tp:taxon-name-part></tp:taxon-name></italic> Qu, Chen &amp; Greenslade, 2007 in absence of eyes, smooth manubrial chaetae absent, inner differentiated tibiotarsal chaetae, and chaetotaxy of Abd. I‒III. It differs from it in paddle-like S-chaetae on Ant. III organ, thicker lateral process of labial palp, presence of ciliate chaetae X, X<sub>2</sub> and X<sub>4</sub> posterior to labium, 2+2 ciliate chaetae on manubrial plaque, absence of mac m2, m2i and p4 on Th. II, and unusual arrangement of central mac on Abd. IV.</p></tp:treatment-sec><tp:treatment-sec><!--Section generated to contain objects referenced in tp:taxon-treatment.--><fig id="F1" position="float" orientation="portrait"><label>Figures 1–2.</label><caption><p>Habitus. <bold>1</bold> <italic><tp:taxon-name><tp:taxon-name-part taxon-name-part-type="genus">Coecobrya</tp:taxon-name-part> <tp:taxon-name-part taxon-name-part-type="species">sanmingensis</tp:taxon-name-part></tp:taxon-name></italic> sp. n. <bold>2</bold> <italic><tp:taxon-name><tp:taxon-name-part taxon-name-part-type="genus">Coecobrya</tp:taxon-name-part> <tp:taxon-name-part taxon-name-part-type="species">qinae</tp:taxon-name-part></tp:taxon-name></italic> sp. n. Scale bars: 300 μm.</p></caption><graphic xmlns:xlink="http://www.w3.org/1999/xlink" xlink:href="zookeys-498-017-g001.jpg" position="float" orientation="portrait" xlink:type="simple" id="oo_42488.jpg"/></fig><fig id="F4" position="float" orientation="portrait"><label>Figures 19–26.</label><caption><p><italic><tp:taxon-name><tp:taxon-name-part taxon-name-part-type="genus">Coecobrya</tp:taxon-name-part> <tp:taxon-name-part taxon-name-part-type="species">qinae</tp:taxon-name-part></tp:taxon-name></italic> sp. n. <bold>19</bold> Ant. III organ <bold>20</bold> dorsal cephalic chaetotaxy <bold>21</bold> labial palp <bold>22</bold> maxillary outer lobe, same as <italic><tp:taxon-name><tp:taxon-name-part taxon-name-part-type="genus">Coecobrya</tp:taxon-name-part> <tp:taxon-name-part taxon-name-part-type="species">sanmingensis</tp:taxon-name-part></tp:taxon-name></italic> sp. n. <bold>23</bold> chaetae on the ventral side of head <bold>24</bold> hind claw <bold>25</bold> anterior face of ventral tube <bold>26</bold> posterior face and lateral flap of ventral tube.</p></caption><graphic xmlns:xlink="http://www.w3.org/1999/xlink" xlink:href="zookeys-498-017-g004.jpg" position="float" orientation="portrait" xlink:type="simple" id="oo_42491.jpg"/></fig></tp:treatment-sec></tp:taxon-treatment>
